# Supplementary material for: A Survey of Wild Indigenous Cryptostylis ovata Orchid Populations in Western Australia Reveals Spillover of Exotic Viruses
Source: Viruses. 2025 Jan 14;17(1):108. doi: 10.3390/v17010108 (PMC11769163; doi:10.3390/v17010108)
Supplement: Supplementary file 1 [file viruses-17-00108-s001.zip]

Archive with 1 entries (1 files):
- viruses-3392944-supplementary.pdf
